# Supplementary material for: An Unprecedented Tridentate-Bridging Coordination Mode of Permanganate Ions: The Synthesis of an Anionic Coordination Polymer—[CoIII(NH3)6]n[(K(κ1-Cl)2(μ2,2′,2″-(κ3-O,O′,O″-MnO4)2)n∞]—Containing Potassium Central Ion and Chlorido and Permanganato Ligands
Source: Molecules. 2024 Sep 19;29(18):4443. doi: 10.3390/molecules29184443 (PMC11433707; doi:10.3390/molecules29184443)
Supplement: Supplementary file 1 [file molecules-29-04443-s001.zip]

Archive with 1 entries (1 files):
- molecules-3091837-supplementary.pdf
